# Supplementary material for: Current Status of Western Yellow-Billed Cuckoo along the Sacramento and Feather Rivers, California
Source: PLoS One. 2015 Apr 27;10(4):e0125198. doi: 10.1371/journal.pone.0125198 (PMC4411113; doi:10.1371/journal.pone.0125198)
Supplement: S1 GIS Files — (ZIP) [file pone.0125198.s003.zip]

Archive with 14 entries (14 files):
- GISfiles/YBCU_PLOS_ONE_FeatherR_patchmorph_output.dbf
- GISfiles/YBCU_PLOS_ONE_FeatherR_patchmorph_output.prj
- GISfiles/YBCU_PLOS_ONE_FeatherR_patchmorph_output.sbn
- GISfiles/YBCU_PLOS_ONE_FeatherR_patchmorph_output.sbx
- GISfiles/YBCU_PLOS_ONE_FeatherR_patchmorph_output.shp
- GISfiles/YBCU_PLOS_ONE_FeatherR_patchmorph_output.shp.xml
- GISfiles/YBCU_PLOS_ONE_FeatherR_patchmorph_output.shx
- GISfiles/YBCU_PLOS_ONE_SacramentoR_patchmorph_output.dbf
- GISfiles/YBCU_PLOS_ONE_SacramentoR_patchmorph_output.prj
- GISfiles/YBCU_PLOS_ONE_SacramentoR_patchmorph_output.sbn
- GISfiles/YBCU_PLOS_ONE_SacramentoR_patchmorph_output.sbx
- GISfiles/YBCU_PLOS_ONE_SacramentoR_patchmorph_output.shp
- GISfiles/YBCU_PLOS_ONE_SacramentoR_patchmorph_output.shp.xml
- GISfiles/YBCU_PLOS_ONE_SacramentoR_patchmorph_output.shx
