# Supplementary material for: Current Status of Western Yellow-Billed Cuckoo along the Sacramento and Feather Rivers, California
Source: PLoS One. 2015 Apr 27;10(4):e0125198. doi: 10.1371/journal.pone.0125198 (PMC4411113; doi:10.1371/journal.pone.0125198)
Supplement: S1 GIS Files — (ZIP) [file pone.0125198.s003.zip › GISfiles/YBCU_PLOS_ONE_FeatherR_patchmorph_output.prj]

PROJCS["NAD_1983_UTM_Zone_10N",GEOGCS["GCS_North_American_1983",DATUM["D_North_American_1983",SPHEROID["GRS_1980",6378137.0,298.257222101]],PRIMEM["Greenwich",0.0],UNIT["Degree",0.0174532925199433]],PROJECTION["Transverse_Mercator"],PARAMETER["false_easting",500000.0],PARAMETER["false_northing",0.0],PARAMETER["central_meridian",-123.0],PARAMETER["scale_factor",0.9996],PARAMETER["latitude_of_origin",0.0],UNIT["Meter",1.0]]
