# Supplementary material for: Current Status of Western Yellow-Billed Cuckoo along the Sacramento and Feather Rivers, California
Source: PLoS One. 2015 Apr 27;10(4):e0125198. doi: 10.1371/journal.pone.0125198 (PMC4411113; doi:10.1371/journal.pone.0125198)
Supplement: S1 GIS Files — (ZIP) [file pone.0125198.s003.zip › GISfiles/YBCU_PLOS_ONE_FeatherR_patchmorph_output.shp.xml]

<?xml version="1.0"?>
<!--<!DOCTYPE metadata SYSTEM "http://www.esri.com/metadata/esriprof80.dtd">-->
<metadata xml:lang="en"><Esri><MetaID>{D9C717B7-2A5F-49B3-A510-DCA56E8B882A}</MetaID><CreaDate>20141030</CreaDate><CreaTime>11400900</CreaTime><SyncOnce>FALSE</SyncOnce><SyncDate>20141030</SyncDate><SyncTime>12012200</SyncTime><ModDate>20141030</ModDate><ModTime>12035300</ModTime></Esri><idinfo><native Sync="TRUE">Microsoft Windows Vista Version 6.1 (Build 7601) Service Pack 1; ESRI ArcCatalog 9.3.1.4000</native><descript><langdata Sync="TRUE">en</langdata><abstract>Shapefile of potential western yellow-billed cuckoo habitat patches along the main stem of the Feather River. Developed from the Central Valley Riparian Mapping Proejct (2009 imagery) and program PatchMorph.
</abstract><purpose>To identify potential habitat patches western yellow-billed cuckoos might use.
</purpose></descript><citation><citeinfo><origin>REQUIRED: The name of an organization or individual that developed the data set.</origin><pubdate>REQUIRED: The date when the data set is published or otherwise made available for release.</pubdate><title Sync="TRUE">YBCU_PLOS_ONE_FeatherR_patchmorph_output</title><ftname Sync="TRUE">YBCU_PLOS_ONE_FeatherR_patchmorph_output</ftname><geoform Sync="TRUE">vector digital data</geoform><onlink Sync="TRUE">\\prbo.org\data\divisions\Terrestrial\programs_and_projects\YBCU_survey\2013\Analysis\YBCU_PLOS_ONE_FeatherR_patchmorph_output.shp</onlink></citeinfo></citation><timeperd><current>Anaysis run in 2012. Habitat imagery from 2009.</current><timeinfo><sngdate><caldate>2009</caldate></sngdate></timeinfo></timeperd><status><progress>REQUIRED: The state of the data set.</progress><update>REQUIRED: The frequency with which changes and additions are made to the data set after the initial data set is completed.</update></status><spdom><bounding><westbc Sync="TRUE">-121.646941</westbc><eastbc Sync="TRUE">-121.547229</eastbc><northbc Sync="TRUE">39.382176</northbc><southbc Sync="TRUE">38.879325</southbc></bounding><lboundng><leftbc Sync="TRUE">617363.044293</leftbc><rightbc Sync="TRUE">625123.044293</rightbc><bottombc Sync="TRUE">4304374.081483</bottombc><topbc Sync="TRUE">4360074.081483</topbc></lboundng></spdom><keywords><theme><themekt>REQUIRED: Reference to a formally registered thesaurus or a similar authoritative source of theme keywords.</themekt><themekey>REQUIRED: Common-use word or phrase used to describe the subject of the data set.</themekey></theme></keywords><accconst>
</accconst><useconst>Cite Dettling et al. PLOS ONE publication. These files are intended to identify potential areas of use by western yellow-billed cuckoo and not optimal habitat.
</useconst><natvform Sync="TRUE">Shapefile</natvform><datacred>Developed by Point Blue Conservation Science with funding from the California Department of Fish and Wildlife through a Traditional Section 6 ESA grant.
</datacred></idinfo><dataIdInfo><envirDesc Sync="TRUE">Microsoft Windows Vista Version 6.1 (Build 7601) Service Pack 1; ESRI ArcCatalog 9.3.1.4000</envirDesc><dataLang><languageCode Sync="TRUE" value="en"></languageCode></dataLang><idCitation><resTitle Sync="TRUE">YBCU_PLOS_ONE_FeatherR_patchmorph_output</resTitle><presForm><PresFormCd Sync="TRUE" value="005"></PresFormCd></presForm></idCitation><spatRpType><SpatRepTypCd Sync="TRUE" value="001"></SpatRepTypCd></spatRpType><dataExt><geoEle><GeoBndBox esriExtentType="native"><westBL Sync="TRUE">617363.044293</westBL><eastBL Sync="TRUE">625123.044293</eastBL><northBL Sync="TRUE">4360074.081483</northBL><southBL Sync="TRUE">4304374.081483</southBL><exTypeCode Sync="TRUE">1</exTypeCode></GeoBndBox></geoEle></dataExt><geoBox esriExtentType="decdegrees"><westBL Sync="TRUE">-121.646941</westBL><eastBL Sync="TRUE">-121.547229</eastBL><northBL Sync="TRUE">39.382176</northBL><southBL Sync="TRUE">38.879325</southBL><exTypeCode Sync="TRUE">1</exTypeCode></geoBox></dataIdInfo><metainfo><langmeta Sync="TRUE">en</langmeta><metstdn Sync="TRUE">FGDC Content Standards for Digital Geospatial Metadata</metstdn><metstdv Sync="TRUE">FGDC-STD-001-1998</metstdv><mettc Sync="TRUE">local time</mettc><metc><cntinfo><cntorgp><cntper>REQUIRED: The person responsible for the metadata information.</cntper><cntorg>REQUIRED: The organization responsible for the metadata information.</cntorg></cntorgp><cntaddr><addrtype>REQUIRED: The mailing and/or physical address for the organization or individual.</addrtype><city>REQUIRED: The city of the address.</city><state>REQUIRED: The state or province of the address.</state><postal>REQUIRED: The ZIP or other postal code of the address.</postal></cntaddr><cntvoice>REQUIRED: The telephone number by which individuals can speak to the organization or individual.</cntvoice></cntinfo></metc><metd Sync="TRUE">20141030</metd><metextns><onlink Sync="TRUE">http://www.esri.com/metadata/esriprof80.html</onlink><metprof Sync="TRUE">ESRI Metadata Profile</metprof></metextns></metainfo><mdLang><languageCode Sync="TRUE" value="en"></languageCode></mdLang><mdStanName Sync="TRUE">ISO 19115 Geographic Information - Metadata</mdStanName><mdStanVer Sync="TRUE">DIS_ESRI1.0</mdStanVer><mdChar><CharSetCd Sync="TRUE" value="004"></CharSetCd></mdChar><mdHrLv><ScopeCd Sync="TRUE" value="005"></ScopeCd></mdHrLv><mdHrLvName Sync="TRUE">dataset</mdHrLvName><distinfo><resdesc Sync="TRUE">Downloadable Data</resdesc><stdorder><digform><digtinfo><transize Sync="TRUE">0.177</transize><dssize Sync="TRUE">0.177</dssize></digtinfo></digform></stdorder></distinfo><distInfo><distributor><distorTran><onLineSrc><orDesc Sync="TRUE">002</orDesc><linkage Sync="TRUE">file://\\prbo.org\data\divisions\Terrestrial\programs_and_projects\YBCU_survey\2013\Analysis\YBCU_PLOS_ONE_FeatherR_patchmorph_output.shp</linkage><protocol Sync="TRUE">Local Area Network</protocol></onLineSrc><transSize Sync="TRUE">0.177</transSize></distorTran><distorFormat><formatName Sync="TRUE">Shapefile</formatName></distorFormat></distributor></distInfo><spdoinfo><direct Sync="TRUE">Vector</direct><ptvctinf><esriterm Name="YBCU_PLOS_ONE_FeatherR_patchmorph_output"><efeatyp Sync="TRUE">Simple</efeatyp><efeageom Sync="TRUE">Polygon</efeageom><esritopo Sync="TRUE">FALSE</esritopo><efeacnt Sync="TRUE">31</efeacnt><spindex Sync="TRUE">TRUE</spindex><linrefer Sync="TRUE">FALSE</linrefer></esriterm><sdtsterm Name="YBCU_PLOS_ONE_FeatherR_patchmorph_output"><sdtstype Sync="TRUE">G-polygon</sdtstype><ptvctcnt Sync="TRUE">31</ptvctcnt></sdtsterm></ptvctinf></spdoinfo><spref><horizsys><cordsysn><geogcsn Sync="TRUE">GCS_North_American_1983</geogcsn><projcsn Sync="TRUE">NAD_1983_UTM_Zone_10N</projcsn></cordsysn><planar><planci><plance Sync="TRUE">coordinate pair</plance><plandu Sync="TRUE">meters</plandu><coordrep><absres Sync="TRUE">0.000000</absres><ordres Sync="TRUE">0.000000</ordres></coordrep></planci><gridsys><gridsysn Sync="TRUE">Universal Transverse Mercator</gridsysn><utm><utmzone Sync="TRUE">10</utmzone><transmer><sfctrmer Sync="TRUE">0.999600</sfctrmer><longcm Sync="TRUE">-123.000000</longcm><latprjo Sync="TRUE">0.000000</latprjo><feast Sync="TRUE">500000.000000</feast><fnorth Sync="TRUE">0.000000</fnorth></transmer></utm></gridsys></planar><geodetic><horizdn Sync="TRUE">North American Datum of 1983</horizdn><ellips Sync="TRUE">Geodetic Reference System 80</ellips><semiaxis Sync="TRUE">6378137.000000</semiaxis><denflat Sync="TRUE">298.257222</denflat></geodetic></horizsys></spref><refSysInfo><RefSystem><refSysID><identCode Sync="TRUE">NAD_1983_UTM_Zone_10N</identCode></refSysID></RefSystem></refSysInfo><spatRepInfo><VectSpatRep><topLvl><TopoLevCd Sync="TRUE" value="001"></TopoLevCd></topLvl><geometObjs Name="YBCU_PLOS_ONE_FeatherR_patchmorph_output"><geoObjTyp><GeoObjTypCd Sync="TRUE" value="001"></GeoObjTypCd></geoObjTyp><geoObjCnt Sync="TRUE">31</geoObjCnt></geometObjs></VectSpatRep></spatRepInfo><eainfo><detailed Name="YBCU_PLOS_ONE_FeatherR_patchmorph_output"><enttyp><enttypl Sync="TRUE">YBCU_PLOS_ONE_FeatherR_patchmorph_output</enttypl><enttypt Sync="TRUE">Feature Class</enttypt><enttypc Sync="TRUE">31</enttypc></enttyp><attr><attrlabl Sync="TRUE">FID</attrlabl><attalias Sync="TRUE">FID</attalias><attrtype Sync="TRUE">OID</attrtype><attwidth Sync="TRUE">4</attwidth><atprecis Sync="TRUE">0</atprecis><attscale Sync="TRUE">0</attscale><attrdef Sync="TRUE">Internal feature number.</attrdef><attrdefs Sync="TRUE">ESRI</attrdefs><attrdomv><udom Sync="TRUE">Sequential unique whole numbers that are automatically generated.</udom></attrdomv></attr><attr><attrlabl Sync="TRUE">Shape</attrlabl><attalias Sync="TRUE">Shape</attalias><attrtype Sync="TRUE">Geometry</attrtype><attwidth Sync="TRUE">0</attwidth><atprecis Sync="TRUE">0</atprecis><attscale Sync="TRUE">0</attscale><attrdef Sync="TRUE">Feature geometry.</attrdef><attrdefs Sync="TRUE">ESRI</attrdefs><attrdomv><udom Sync="TRUE">Coordinates defining the features.</udom></attrdomv></attr><attr><attrlabl Sync="TRUE">ID</attrlabl><attalias Sync="TRUE">ID</attalias><attrtype Sync="TRUE">Number</attrtype><attwidth Sync="TRUE">10</attwidth></attr><attr><attrlabl Sync="TRUE">GRIDCODE</attrlabl><attalias Sync="TRUE">GRIDCODE</attalias><attrtype Sync="TRUE">Number</attrtype><attwidth Sync="TRUE">10</attwidth></attr><attr><attrlabl Sync="TRUE">HECTARE</attrlabl><attalias Sync="TRUE">HECTARE</attalias><attrtype Sync="TRUE">Float</attrtype><attwidth Sync="TRUE">19</attwidth><atnumdec Sync="TRUE">11</atnumdec></attr></detailed></eainfo><mdDateSt Sync="TRUE">20141030</mdDateSt></metadata>
